# Supplementary material for: Dissemination of Extended-Spectrum-β-Lactamase-Producing Enterobacter cloacae Complex from a Hospital to the Nearby Environment in Guadeloupe (French West Indies): ST114 Lineage Coding for a Successful IncHI2/ST1 Plasmid
Source: Antimicrob Agents Chemother. 2021 Feb 17;65(3):e02146-20. doi: 10.1128/AAC.02146-20 (PMC8092524; doi:10.1128/AAC.02146-20)
Supplement: Supplemental file 2 [file AAC.02146-20-s0002.xlsx]

## Sheet: DATA SET S1
DATA SET S1. Details of genetic content and origin of whole genome-sequenced (WGS) E. cloacae complex (ECC) isolates.
WW: wastewater; ESBL: extended-spectrum beta-lactamase, na: ST not attributed.
BioProject	Biosample accession number	SRA accession number	Strain ID	Origin 1	Origin 2	Date of sampling	Sampling location	ECC identification		isMLST identification								Antibiogram analysis															VFDB output
								Current species or subspecies names	ECC WGS clade and associated hsp60 cluster	Sequence type	dnaA	fusA	gyrB	leuS	pyrG	rplB	rpoB	Phenotype	Antibiotic resistant profil	Ampicillin (10 μg) AMP	Amoxicillin / clavulanic acid (20-10 μg) AMC	Cefoxitin (30 μg) FOX	Cefotaxime (5 μg) COX	Ceftazidime (10 μg) CZD	Cefepime (30 μg) FEP	Ertapenem (10 μg) ETP	Nalidixic acid (30 μg) NAL	Ciprofloxacine (5 μg) CIP	Gentamicin (10 μg) GMN	Amikacin (30 μg) AKN	Tigecycline (15 μg) TGC	Trimethoprim / sulfamethoxazole (1.25-23.75 μg) SXT	cheY	chuA	chuS	csgB	csgD	csgE	csgF	csgG	entA	entB	entC	entE	entS	fepA	fepB	fepC	fepD
PRJNA649757	SAMN15680810	SRR12430209	GENC005	Human	Urine	May-18	16.236803 N 61.525421 W	Enterobacter hormaechei subsp. xiangfangensis	A (VI)	114	53	35	20	44	45	4	6	ESBL +	ARP-1	R	R	R	R	R	R	s	R	R	R	s	s	R	1	1	1	1	1	1	0	1	1	1	0	1	1	1	1	0	1
PRJNA649757	SAMN15680811	SRR12430208	GENC007	Human	Urine	May-18	16.236803 N 61.525421 W	Enterobacter hormaechei subsp. steigerwaltii	B (VIII)	190	9	4	15	6	37	4	9	ESBL +	ARP-1	R	R	R	R	R	R	s	R	R	R	s	s	R	1	0	0	1	1	1	0	1	1	1	0	1	1	1	0	1	1
PRJNA649757	SAMN15680812	SRR12430207	GENC010	Human	Urine	May-18	16.236803 N 61.525421 W	Enterobacter hormaechei subsp. steigerwaltii	B (VIII)	190	9	4	15	6	37	4	9	ESBL +	ARP-1	R	R	R	R	R	R	s	R	R	R	s	s	R	1	0	0	1	1	1	0	1	1	1	0	1	1	1	0	1	1
PRJNA649757	SAMN15680815	SRR12430203	GENC016	Human	Urine	May-18	16.236803 N 61.525421 W	Enterobacter hormaechei subsp. steigerwaltii	B (VIII)	133	11	4	4	13	39	4	9	ESBL +	ARP-3	R	R	R	R	R	R	s	R	R	s	s	s	R	1	0	0	1	1	1	0	1	1	1	0	1	1	1	0	1	1
PRJNA649757	SAMN15680816	SRR12430202	GENC017	Human	Urine	May-18	16.236803 N 61.525421 W	Enterobacter hormaechei subsp. steigerwaltii	B (VIII)	113	4	22	68	69	37	4	24	ESBL +	ARP-1	R	R	R	R	R	R	s	R	R	R	s	s	R	1	0	1	1	1	1	0	1	1	1	0	1	1	1	0	1	1
PRJNA659514	SAMN15913962	SRR12525879	GENC031	WW site 1	Hospital effluents	May-18	16.238407 N 61.527032 W	Enterobacter hormaechei subsp. xiangfangensis	A (VI)	114	53	35	20	44	45	4	6	ESBL +	ARP-1	R	R	R	R	R	R	s	R	R	R	s	s	R	1	1	1	1	1	1	0	1	1	1	0	1	1	1	1	0	1
PRJNA649757	SAMN15680818	SRR12430200	GENC039	Human	Urine	2018-06-01	16.236803 N 61.525421 W	Enterobacter hormaechei subsp. steigerwaltii	B (VIII)	113	4	22	68	69	37	4	24	ESBL +	ARP-1	R	R	R	R	R	R	s	R	R	R	s	s	R	1	0	1	1	1	1	0	1	1	1	0	1	1	1	0	1	1
PRJNA659514	SAMN15913963	SRR12525878	GENC051	WW site 4	WWTP effluents	2018-06-01	16.234046 N 61.563603 W	Enterobacter hormaechei subsp. xiangfangensis	A (VI)	114	53	35	20	44	45	4	6	ESBL +	ARP-1	R	R	R	R	R	R	s	R	R	R	s	s	R	1	0	1	1	1	1	0	1	1	1	0	1	1	1	1	0	1
PRJNA659514	SAMN15913964	SRR12525867	GENC058	WW site 3	WWTP influents	2018-06-01	16.235413 N 61.562432 W	Enterobacter hormaechei subsp. xiangfangensis	A (VI)	114	53	35	20	44	45	4	6	ESBL +	ARP-1	R	R	R	R	R	R	s	R	R	R	s	s	R	1	0	1	1	1	1	0	1	1	1	0	1	1	1	1	0	1
PRJNA659514	SAMN15913965	SRR12525866	GENC062	Wild fauna	Anoles (Anolis marmoratus speciosus)	2018-06-01	16.235075 N 61.563289 W	Enterobacter hormaechei subsp. xiangfangensis	A (VI)	114	53	35	20	44	45	4	6	ESBL +	ARP-1	R	R	R	R	R	R	s	R	R	R	s	s	R	1	0	1	1	1	1	0	1	1	1	0	1	1	1	1	0	1
PRJNA649757	SAMN15680822	SRR12430196	GENC071	Human	Urine	2018-06-01	16.236803 N 61.525421 W	Enterobacter hormaechei subsp. xiangfangensis	A (VI)	114	53	35	20	44	45	4	6	ESBL +	ARP-12	R	R	R	R	R	R	s	R	R	R	s	R	R	1	0	1	1	1	1	0	1	1	1	0	1	1	1	1	0	1
PRJNA649757	SAMN15680824	SRR12430321	GENC082	Human	Deep abscess	2018-06-01	16.236803 N 61.525421 W	Enterobacter hormaechei subsp. xiangfangensis	A (VI)	114	53	35	20	44	45	4	6	ESBL +	ARP-1	R	R	R	R	R	R	s	R	R	R	s	s	R	1	0	1	1	1	1	0	1	1	1	0	1	1	1	1	0	1
PRJNA649757	SAMN15680827	SRR12430318	GENC094	Human	Urine	2018-07-01	16.236803 N 61.525421 W	Enterobacter hormaechei subsp. xiangfangensis	A (VI)	544	10	21	9	44	45	4	33	ESBL +	ARP-1	R	R	R	R	R	R	s	R	R	R	s	s	R	1	1	1	1	1	1	0	1	1	1	0	1	1	1	1	0	1
PRJNA649757	SAMN15680837	SRR12430277	GENC124	Human	Urine	Aug-18	16.236803 N 61.525421 W	Enterobacter hormaechei subsp. xiangfangensis	A (VI)	1468	126	21	9	44	45	4	33	ESBL +	ARP-1	R	R	R	R	R	R	s	R	R	R	s	s	R	1	1	1	1	1	1	0	1	1	1	0	1	1	1	1	0	1
PRJNA649757	SAMN15680839	SRR12430275	GENC133	Human	Feces	2018-09-01	16.236803 N 61.525421 W	Enterobacter hormaechei subsp. xiangfangensis	A (VI)	114	53	35	20	44	45	4	6	Carbapenemase +	ARP-6	R	R	R	R	R	R	R	R	R	s	s	s	R	1	0	1	1	1	1	0	1	1	1	0	1	1	1	1	0	1
PRJNA649757	SAMN15680841	SRR12430273	GENC138	Human	Catheter	2018-09-01	16.236803 N 61.525421 W	Enterobacter hormaechei subsp. xiangfangensis	A (VI)	114	53	35	20	44	45	4	6	ESBL +	ARP-14	R	R	R	R	R	R	R	R	R	R	s	R	R	1	0	1	1	1	1	0	1	1	1	0	1	1	1	1	0	1
PRJNA659514	SAMN15913966	SRR12525865	GENC139	Human	Blood	2018-09-01	16.236803 N 61.525421 W	Enterobacter cloacae complex clade L	L (-)	1503	305	106	330	367	298	177	18	ESBL +	ARP-1	R	R	R	R	R	R	s	R	R	R	s	s	R	1	1	0	0	1	0	0	1	1	1	0	1	1	1	1	1	1
PRJNA649757	SAMN15680843	SRR12430271	GENC152	Human	Blood	2018-09-01	16.236803 N 61.525421 W	Enterobacter hormaechei subsp. xiangfangensis	A (VI)	544	10	21	9	44	45	4	33	ESBL +	ARP-3	R	R	R	R	R	R	s	R	R	s	s	s	R	1	1	1	1	1	1	0	1	1	1	0	1	1	1	1	0	1
PRJNA649757	SAMN15680846	SRR12430267	GENC155	Human	Urine	2018-09-01	16.236803 N 61.525421 W	Enterobacter hormaechei subsp. steigerwaltii	B (VIII)	113	4	22	68	69	37	4	24	ESBL +	ARP-1	R	R	R	R	R	R	s	R	R	R	s	s	R	1	0	1	1	1	1	0	1	1	1	0	1	1	1	0	1	1
PRJNA659514	SAMN15913967	SRR12525864	GENC161	WW site 3	WWTP influents	2018-09-01	16.235413 N 61.562432 W	Enterobacter hormaechei subsp. steigerwaltii	B (VIII)	1474	58	37	4	6	42	4	255	ESBL +	ARP-1	R	R	R	R	R	R	s	R	R	R	s	s	R	1	0	0	1	1	1	0	1	1	1	0	1	1	1	0	1	1
PRJNA659514	SAMN15913968	SRR12525863	GENC165	WW site 4	WWTP effluents	2018-10-01	16.234046 N 61.563603 W	Enterobacter cloacae complex clade L	L (-)	598	144	129	165	237	150	12	129	ESBL +	ARP-1	R	R	R	R	R	R	s	R	R	R	s	s	R	1	1	0	0	1	0	0	1	1	1	0	1	1	1	1	1	1
PRJNA659514	SAMN15913969	SRR12525862	GENC174	Wild fauna	Rat (Rattus rattus)	2018-09-01	16.235075 N 61.563289 W	Enterobacter hormaechei subsp. steigerwaltii	B (VIII)	1474	58	37	4	6	42	4	255	ESBL +	ARP-1	R	R	R	R	R	R	s	R	R	R	s	s	R	1	0	0	1	1	1	0	1	1	1	0	1	1	1	0	1	1
PRJNA649757	SAMN15680849	SRR12430264	GENC184	Human	Catheter	2018-10-01	16.236803 N 61.525421 W	Enterobacter hormaechei subsp. xiangfangensis	A (VI)	171	49	21	19	44	45	12	32	ESBL +	ARP-2	R	R	R	R	R	R	s	R	R	R	s	s	s	1	1	1	1	1	1	0	1	1	1	0	1	1	1	1	1	1
PRJNA659514	SAMN15913970	SRR12525861	GENC188	Human	Feces	2018-10-01	16.236803 N 61.525421 W	Enterobacter cloacae complex clade S	S (XIV)	873	85	63	101	103	96	6	53	ESBL +	ARP-4	R	R	R	R	R	R	R	R	R	R	s	s	R	1	1	0	0	0	0	0	0	1	1	0	1	1	1	0	1	1
PRJNA649757	SAMN15680851	SRR12430262	GENC200	Human	Urine	2018-10-01	16.236803 N 61.525421 W	Enterobacter hormaechei subsp. xiangfangensis	A (VI)	114	53	35	20	44	45	4	6	ESBL +	ARP-1	R	R	R	R	R	R	s	R	R	R	s	s	R	1	0	1	1	1	1	0	1	1	1	0	1	1	1	1	0	1
PRJNA649757	SAMN15680853	SRR12430260	GENC209	Human	Urine	2018-11-01	16.236803 N 61.525421 W	Enterobacter hormaechei subsp. xiangfangensis	A (VI)	na	52	21	20	44	-	4	6	ESBL +	ARP-1	R	R	R	R	R	R	s	R	R	R	s	s	R	1	1	1	1	1	1	0	1	1	1	0	1	1	1	1	1	1
PRJNA649757	SAMN15680854	SRR12430258	GENC212	Human	Blood	2018-11-01	16.236803 N 61.525421 W	Enterobacter hormaechei subsp. xiangfangensis	A (VI)	114	53	35	20	44	45	4	6	ESBL +	ARP-14	R	R	R	R	R	R	R	R	R	R	s	R	R	1	0	1	1	1	1	0	1	1	1	0	1	1	1	1	0	1
PRJNA649757	SAMN15680855	SRR12430257	GENC213	Human	Catheter	2018-11-01	16.236803 N 61.525421 W	Enterobacter hormaechei subsp. steigerwaltii	B (VIII)	113	4	22	68	69	37	4	24	ESBL +	ARP-1	R	R	R	R	R	R	s	R	R	R	s	s	R	1	0	1	1	1	1	0	1	1	1	0	1	1	1	0	1	1
PRJNA649757	SAMN15680856	SRR12430256	GENC214	Human	Urine	2018-11-01	16.236803 N 61.525421 W	Enterobacter hormaechei subsp. xiangfangensis	A (VI)	171	49	21	19	44	45	12	32	ESBL +	ARP-2	R	R	R	R	R	R	s	R	R	R	s	s	s	1	1	1	1	1	1	0	1	1	1	0	1	1	1	1	1	1
PRJNA649757	SAMN15680857	SRR12430255	GENC219	Human	Bronchial aspiration	2018-11-01	16.236803 N 61.525421 W	Enterobacter hormaechei subsp. xiangfangensis	A (VI)	114	53	35	20	44	45	4	6	ESBL +	ARP-1	R	R	R	R	R	R	s	R	R	R	s	s	R	1	0	1	1	1	1	0	1	1	1	0	1	1	1	1	0	1
PRJNA649757	SAMN15680858	SRR12430254	GENC220	Human	Peritoneal liquid	2018-11-01	16.236803 N 61.525421 W	Enterobacter hormaechei subsp. xiangfangensis	A (VI)	114	53	35	20	44	45	4	6	ESBL +	ARP-12	R	R	R	R	R	R	s	R	R	R	s	R	R	1	0	1	1	1	1	0	1	1	1	0	1	1	1	1	0	1
PRJNA659514	SAMN15913971	SRR12525860	GENC253	Domestic animal	Goose	Dec-18	16.23231 N 61.562878 W	Enterobacter hormaechei subsp. xiangfangensis	A (VI)	114	53	35	20	44	45	4	6	ESBL +	ARP-1	R	R	R	R	R	R	s	R	R	R	s	s	R	1	1	1	1	1	1	0	1	1	1	0	1	1	1	1	0	1
PRJNA659514	SAMN15913972	SRR12525877	GENC254	Domestic animal	Chicken	Dec-18	16.23231 N 61.562878 W	Enterobacter hormaechei subsp. xiangfangensis	A (VI)	114	53	35	20	44	45	4	6	ESBL +	ARP-1	R	R	R	R	R	R	s	R	R	R	s	s	R	1	1	1	1	1	1	0	1	1	1	0	1	1	1	1	0	1
PRJNA659514	SAMN15913973	SRR12525876	GENC279	WW site 3	WWTP influents	2018-10-01	16.235413 N 61.562432 W	Enterobacter cloacae complex clade L	L (-)	598	144	129	165	237	150	12	129	ESBL +	ARP-1	R	R	R	R	R	R	s	R	R	R	s	s	R	1	1	0	0	1	0	0	1	1	1	0	1	1	1	1	1	1
PRJNA659514	SAMN15913974	SRR12525875	GENC284	Domestic animal	Pig	Dec-18	16.23231 N 61.562878 W	Enterobacter hormaechei subsp. xiangfangensis	A (VI)	114	53	35	20	44	45	4	6	ESBL +	ARP-1	R	R	R	R	R	R	s	R	R	R	s	s	R	1	1	1	1	1	1	0	1	1	1	0	1	1	1	1	0	1
PRJNA659514	SAMN15913975	SRR12525874	GENC308	WW site 1	Hospital effluents	Feb-19	16.238407 N 61.527032 W	Enterobacter cloacae complex clade L	L (-)	598	144	129	165	237	150	12	129	ESBL +	ARP-1	R	R	R	R	R	R	s	R	R	R	s	s	R	1	1	0	0	1	0	0	1	1	1	0	1	1	1	1	1	1
PRJNA659514	SAMN15913976	SRR12525873	GENC318	Wild fauna	Carib grackle (Quiscalus lugubris)	Feb-19	16.235075 N 61.563289 W	Enterobacter hormaechei subsp. xiangfangensis	A (VI)	114	53	35	20	44	45	4	6	ESBL +	ARP-1	R	R	R	R	R	R	s	R	R	R	s	s	R	1	1	1	1	1	1	0	1	1	1	0	1	1	1	1	0	1
PRJNA659514	SAMN15913977	SRR12525872	GENC341	Domestic animal	Chicken	2019-03-01	16.23231 N 61.562878 W	Enterobacter hormaechei subsp. xiangfangensis	A (VI)	114	53	35	20	44	45	4	6	ESBL +	ARP-1	R	R	R	R	R	R	s	R	R	R	s	s	R	1	1	1	1	1	1	0	1	1	1	0	1	1	1	1	0	1
PRJNA659514	SAMN15913978	SRR12525871	GENC365	Wild fauna	Cane toad (Rhinella marina)	Apr-19	16.235075 N 61.563289 W	Enterobacter cloacae complex clade N	N (-)	1505	381	254	170	476	369	68	109	ESBL +	ARP-1	R	R	R	R	R	R	s	R	R	R	s	s	R	1	1	0	1	1	0	1	1	1	1	1	1	0	1	1	0	1
PRJNA659514	SAMN15913979	SRR12525870	GENC369	Wild fauna	Cockroach (Periplaneta americana)	2019-03-01	16.238407 N 61.527032 W	Enterobacter hormaechei subsp. xiangfangensis	A (VI)	114	53	35	20	44	45	4	6	ESBL +	ARP-1	R	R	R	R	R	R	s	R	R	R	s	s	R	1	0	1	1	1	1	0	1	1	1	0	1	1	1	1	0	1
PRJNA659514	SAMN15913981	SRR12525868	GENC379	Wild fauna	Cockroach (Periplaneta americana)	2019-03-01	16.238407 N 61.527032 W	Enterobacter hormaechei subsp. xiangfangensis	A (VI)	114	53	35	20	44	45	4	6	ESBL +	ARP-1	R	R	R	R	R	R	s	R	R	R	s	s	R	1	0	1	1	1	1	0	1	1	1	0	1	1	1	1	0	1
[truncated: 68 more columns]
