# Supplementary material for: Dissemination of Extended-Spectrum-β-Lactamase-Producing Enterobacter cloacae Complex from a Hospital to the Nearby Environment in Guadeloupe (French West Indies): ST114 Lineage Coding for a Successful IncHI2/ST1 Plasmid
Source: Antimicrob Agents Chemother. 2021 Feb 17;65(3):e02146-20. doi: 10.1128/AAC.02146-20 (PMC8092524; doi:10.1128/AAC.02146-20)
Supplement: Supplemental file 3 [file AAC.02146-20-s0003.xlsx]

## Sheet: DATA SET S2 Plasmids metadata
DATA SET S2. Metadata on the four IncHI2/ST1 plasmids from Guadeloupe and the nine selected plasmids from the PLSDB database that shared > 99% nucleotide identity with pGENC174.
Strain name	Plasmid name	Species or subspecies names	GenBank reference		Length	% identity with pGENC174	coverage vs pGENC174	Country	Date	Host	pMLST	aac(3)-Iia	aac(6')-Ib-cr	aadA1	aph(3'')-Ib	aph(6)-Id	blaCTX-M-15	blaOXA-1	blaTEM-1B	catA1	catB3	dfrA14	qnrB1	sul2	tet(A)	blaNDM-1	blaOXA-10	dfrA27	sul1
GENC174	pGENC174	Enterobacter hormaechei subsp. steigerwaltii	This study	CP061496	316332	100	100	Guadeloupe	2018	Rat (Rattus rattus)	ST1	1	1	0	1	1	1	1	1	0	1	1	1	1	1	0	0	0	0
GENC200	pGENC200	Enterobacter hormaechei subsp. xiangfangensis	This study	CP061495	291493	99.98	89.608	Guadeloupe	2018	Homo sapiens	ST1	1	1	1	1	1	1	1	1	1	1	1	0	1	1	0	0	0	0
GENC253	pGENC253	Enterobacter hormaechei subsp. xiangfangensis	This study	CP061494	306188	99.99	96.15	Guadeloupe	2018	Goose	ST1	1	1	0	1	1	1	1	1	0	1	1	1	1	1	0	0	0	0
GENC284	pGENC284	Enterobacter hormaechei subsp. xiangfangensis	This study	CP061493	304958	99.99	96.15	Guadeloupe	2018	Pig	ST1	1	1	0	1	1	1	1	1	0	1	1	1	1	1	0	0	0	0
23	p23_A-OXA140	Raoultella ornithinolytica	CP048350		279792	99.96	86.178	Switzerland	2019	River	ST1	1	1	0	1	1	1	1	1	0	1	1	1	1	1	0	0	0	0
CRENT-193	pCRENT-193_1	Enterobacter hormaechei subsp. xiangfangensis	CP024813		298989	99.84	92.128	Republic of Korea	2013	Homo sapiens	ST1	1	1	1	1	1	1	1	1	1	1	1	1	1	1	0	0	0	0
EclC2185	pEclC2185CTXM15	Enterobacter hormaechei subsp. xiangfangensis	MK736669		305912	99.84	92.128	France	2012	Homo sapiens	ST1	1	1	1	1	1	1	1	1	1	1	1	1	1	1	0	0	0	0
EB-247	pEB247	Enterobacter bugandensis	LN830952		298984	99.8256	91.605	United Republic of Tanzania	2010	Homo sapiens	ST1	1	1	1	1	1	1	1	1	1	1	1	1	1	1	0	0	0	0
KST313	pKST313	Salmonella enterica subsp. enterica serovar Typhimurium	LN794248		300375	99.8256	88.638	Kenya	2009-2012	Homo sapiens	ST1	1	1	1	1	1	1	1	1	1	1	1	0	1	1	0	0	0	0
Ecoli4feg	pIV_IncHI2_CTX_M_15	Escherichia coli	MN540571		302597	99.8008	91.869	Italy	2017	Dog (Bulldog)	ST1	1	1	1	1	1	1	1	1	1	1	1	1	1	1	0	0	0	0
A54560	pSTm-A54650	Salmonella enterica subsp. enterica serovar Typhimurium	NC_024983		309406	99.786	91.709	Malawi	2009	Homo sapiens	ST1	1	1	1	1	1	1	1	1	1	1	1	1	1	1	0	0	0	0
Ec21617	pEc21617-310	Escherichia coli	MG878867		309608	99.7108	91.574	Taiwan	2013	Homo sapiens	ST1	1	1	1	1	1	1	1	1	1	1	0	1	1	1	1	1	1	1
UGA14	pUGA14_1	Salmonella enterica subsp. enterica serovar Typhimurium	CP021463		352906	99.1844	93.675	Kenya	2003	Homo sapiens	ST1	1	1	1	1	1	1	1	1	1	1	1	0	1	1	0	0	0	0

## Sheet: DATA SET S2 pGENC174 Annotation
DATA SET S2. Plasmid annotation (pGENC174).
#start	stop	function
1	876	repA
860	1111	hypothetical protein
1121	1237	hypothetical protein
1302	1502	hypothetical protein
1592	1732	hypothetical protein
1789	1935	hypothetical protein
2025	2378	hypothetical protein
2486	2746	TraL
2758	3546	TraE
3546	4817	TraK
4819	5280	HtdO
5270	6625	TraB
6633	7115	HtdV
7129	7986	Thiol:disulfide involved in conjugative transfer
7996	8946	TraV
8955	11636	TraC
11648	11797	hypothetical protein
12406	12546	hypothetical protein
12733	12888	hypothetical protein
12927	13061	hypothetical protein
13176	13385	hypothetical protein
13423	13554	hypothetical protein
13711	13836	hypothetical protein
14185	14346	hypothetical protein
14442	14588	hypothetical protein
15475	16728	ParA
16725	17729	ParB
17791	18180	TrhZ
18177	18698	conjugative transfer protein
18691	19527	conjugative transfer protein
19524	20471	TrhO
20575	20733	hypothetical protein
20835	21872	ParM
21884	22396	ParR
22418	23386	Mobile element protein
23991	24443	HtdA
24433	24858	hypothetical protein
24867	25421	HtdK
25541	29845	hypothetical protein
30123	30635	TrhP
30622	32133	hypothetical protein
32135	32269	hypothetical protein
32272	33333	TraU
33352	36540	hypothetical protein
36569	37441	hypothetical protein
37621	39405	hypothetical protein
39488	39643	hypothetical protein
39800	40672	hypothetical protein
40730	41107	hypothetical protein
41168	42145	hypothetical protein
42203	43261	ATP-binding protein
43393	43566	hypothetical protein
43630	44757	hypothetical protein
44835	46841	Plasmid associated gene
46914	47135	hypothetical protein
47249	48481	primase
48751	49272	hypothetical protein
49351	50229	hypothetical protein
50299	51234	hypothetical protein
51303	52223	hypothetical protein
52290	52910	hypothetical protein
52950	53228	hypothetical protein
53239	53373	hypothetical protein
53400	54356	hypothetical protein
54620	54895	hypothetical protein
54940	55530	hypothetical protein
55538	55795	hypothetical protein
55869	56405	hypothetical protein
56422	56868	hypothetical protein
56959	57921	hypothetical protein
57931	58836	hypothetical protein
58787	59116	hypothetical protein
59138	60313	Recombinase
60428	60805	InsB
60850	61125	InsA
61260	61472	Cys-tRNA(Pro) deacylase YbaK
61833	62915	hypothetical protein
63081	64637	Kinase protein
64606	66243	hypothetical protein
66243	67283	hypothetical protein
67368	68006	hypothetical protein
68006	68647	Tellurium resistance protein
68670	69308	Tellurium resistance protein
69771	70238	TerW
70256	71464	hypothetical protein
71475	72431	Citrate lyase
72431	73510	ATP/GTP-binding protein
73512	74285	hypothetical protein
74278	75420	Adenine/guanine phosphoribosyltransferases
75430	76488	Carbamoylphosphate synthase
76809	77390	TerD
77390	78547	TerA
78570	79025	TerB
79048	80088	TerC
80137	80715	TerD
80784	81359	TerD
81480	81617	hypothetical protein
81788	83029	Tellurium resistance protein
83120	83575	hypothetical protein
83816	84007	hypothetical protein
84099	84440	hypothetical protein
84600	84725	hypothetical protein
84776	84931	hypothetical protein
84981	85109	hypothetical protein
85131	85307	DNA-methyltransferase
85427	85681	hypothetical protein
85684	85995	DNA helicase
85998	86159	hypothetical protein
86064	87352	repeat region
86200	86322	hypothetical protein
86341	87345	Mobile element protein
87495	89177	TniA
89180	90088	TniB
90085	91302	TniQ
91363	91977	TinR
92016	92219	Tn21
92206	92355	hypothetical protein
92352	92588	MerE
92585	92950	MerD
93062	93700	Organomercurial lyase
93715	93891	Mercuric ion reductase
93998	94432	MerR
94511	95515	Mobile element protein
95831	95947	hypothetical protein
95960	96250	Nucleotidyltransferase domain protein
96247	96648	hypothetical protein
96638	96994	hypothetical protein
97249	97575	hypothetical protein
97572	98072	hypothetical protein
98069	98440	hypothetical protein
98434	98991	Resolvase/integrase
99063	100351	repeat region
99070	100074	Mobile element protein
100093	100215	hypothetical protein
100256	102016	hypothetical protein
102013	102999	Exported protein
103381	103497	hypothetical protein
103920	104312	hypothetical protein
104971	105627	hypothetical protein
105682	105849	hypothetical protein
105830	106327	hypothetical protein
106332	107720	hypothetical protein
108118	108414	Antitoxin HigA
108419	109744	Toxin HigB
109805	110011	hypothetical protein
110112	110522	hypothetical protein
110535	111350	DNA-binding protein
111603	112028	hypothetical protein
112348	112554	hypothetical protein
112577	112885	hypothetical protein
112890	113711	repeat region
112953	113657	Mobile element protein
113745	115655	Mobile element protein
115670	116605	Mobile element protein
116630	116746	TnsA
117353	117511	hypothetical protein
117567	117947	hypothetical protein
118005	118628	hypothetical protein
118602	119806	repeat region
118674	119654	InsH
119712	119870	hypothetical protein
119930	120385	hypothetical protein
120426	120662	hypothetical protein
120688	120981	hypothetical protein
121159	121563	DNA-binding protein H-NS
121597	121818	hypothetical protein
121905	122108	hypothetical protein
122170	123027	hypothetical protein
123045	123867	repeat region
123099	123803	Mobile element protein
123917	124393	hypothetical protein
124625	125293	TetR
125394	126593	Tet(A)
126858	127025	hypothetical protein
127108	127611	Shikimate 5-dehydrogenase I alpha
127584	128405	repeat region
127648	128352	Mobile element protein
128441	128878	membrane protein STY4561
128883	129089	hypothetical protein
129100	129366	InsB
129471	130904	DNA-cytosine methyltransferase
130938	132152	hypothetical protein
132207	132329	repeat region
132248	132394	hypothetical protein
132413	133177	Transposase
133206	133640	TniB
133239	133361	repeat region
133807	134280	dfrA14
134436	135449	Integron integrase IntI1
135502	135702	BsuBI-PstI family restriction endonuclease
135867	136004	DNA replication protein
135931	136753	repeat region
135995	136699	Mobile element protein
136902	137480	Oxidoreductase
137572	138216	qnrB1
138312	138737	Phage shock protein transcriptional activator
138789	141806	Mobile element protein
141832	142185	periplasmic protein
142434	142673	Oxidoreductase
142620	143441	repeat region
142685	143389	Mobile element protein
143429	145207	Mobile element protein
145286	146290	Mobile element protein
146472	146648	Integrase
146647	146790	hypothetical protein
146978	147793	sul2
147854	148657	aph(3'')-Ib
148657	149493	aph(6)-Id
149465	150004	Mobile element protein
150214	151074	blaTEM-1B
151257	151814	Mobile element protein
151849	152196	Mobile element protein
152378	153640	Mobile element protein
153896	154771	blaCTX-M-15
154818	155150	Tryptophan synthase
155410	157425	Mobile element protein
157409	158228	repeat region
157472	158176	Mobile element protein
158182	158406	hypothetical protein
158967	159278	Transposase
159370	159912	TmrB
159925	160785	aac(3)-IIa
160829	161649	repeat region
160892	161596	Mobile element protein
161649	162090	catB3
162228	163103	blaOXA-1
163189	163788	aac(6')-Ib-cr
163833	164655	repeat region
163887	164591	Mobile element protein
164642	165196	Transposase
165193	165798	DNA recombination protein
165893	168790	Transposase
168854	169048	3-oxo-tetronate kinase
169365	170187	repeat region
169418	170122	Mobile element protein
170134	170256	hypothetical protein
170461	171279	hypothetical protein
171276	172481	Myosin heavy chain
172545	172748	hypothetical protein
172761	174080	hypothetical protein
174103	174270	hypothetical protein
174331	175758	DNA-cytosine methyltransferase
175973	176488	Thermonuclease protein
176491	177387	hypothetical protein
177413	177544	hypothetical protein
177618	177749	hypothetical protein
177823	178080	hypothetical protein
178139	178372	hypothetical protein
178418	178672	hypothetical protein
178710	178997	hypothetical protein
179067	179264	hypothetical protein
179429	179680	hypothetical protein
180172	181650	Sulfate permease
181669	182496	Universal stress protein UspA
182556	182981	Arsenate reductase
182994	184283	ArsB
184329	184649	Arsenical resistance operon repressor
184736	185440	ArsH
185473	186876	Mobile element protein
186889	187065	hypothetical protein
187392	187871	hypothetical protein
187993	188433	hypothetical protein
188586	189947	hypothetical protein
189961	190764	hypothetical protein
190823	192181	Transposase
192391	192708	hypothetical protein
192731	193036	hypothetical protein
193081	193752	hypothetical protein
193834	194010	hypothetical protein
194210	194617	hypothetical protein
194668	195093	hypothetical protein
194999	196203	repeat region
195151	195903	Transposase InsH
195928	196203	Phage-encoded host-cell envelope protein Lom
196562	197053	hypothetical protein
197138	197653	hypothetical protein
198218	201553	hypothetical protein
201776	202129	hypothetical protein
202283	202891	hypothetical protein
203085	203519	UmuD
203509	204762	UmuC
204808	205617	Outer membrane protein
205724	206335	Lipoprotein
206395	206817	hypothetical protein
206851	207243	hypothetical protein
207268	208017	Thiol:disulfide involved in conjugative transfer
208165	208704	putative lipoprotein
208787	209344	hypothetical protein
209468	210529	hypothetical protein
210539	211045	YrhA
211168	215118	TraG
215127	216542	TraH
216532	217578	TraF
218170	218682	hypothetical protein
218684	219484	hypothetical protein
219683	219817	hypothetical protein
220032	220193	hypothetical protein
220244	220729	hypothetical protein
220726	221463	hypothetical protein
221473	224619	TraI
224619	226703	TraD
226703	227812	hypothetical protein
227799	228461	hypothetical protein
228472	229653	Peptidase
229655	230386	hypothetical protein
230413	230535	hypothetical protein
230673	231026	hypothetical protein
231092	231376	hypothetical protein
231733	232032	hypothetical protein
232086	232901	InsD
232949	233314	InsC
233460	233609	hypothetical protein
233801	234169	hypothetical protein
234395	234931	hypothetical protein
234999	235436	hypothetical protein
235481	235777	hypothetical protein
235912	236613	hypothetical protein
236928	237209	hypothetical protein
237275	238459	hypothetical protein
238876	239052	hypothetical protein
239063	239209	hypothetical protein
239203	239448	hypothetical protein
239563	240507	hypothetical protein
240606	241205	hypothetical protein
241265	241615	hypothetical protein
241662	241865	hypothetical protein
242147	242467	hypothetical protein
242820	242942	hypothetical protein
243076	243291	Hok/Gef-like protein
243333	244184	InsK
244181	244702	Mobile element protein
244756	244953	hypothetical protein
245035	245640	hypothetical protein
245857	246138	hypothetical protein
246183	246326	hypothetical protein
246514	246825	hypothetical protein
247048	247248	hypothetical protein
247288	247512	hypothetical protein
247567	247770	hypothetical protein
247978	248091	hypothetical protein
248323	248814	hypothetical protein
248819	249130	hypothetical protein
249647	249967	hypothetical protein
250146	250373	hypothetical protein
250548	251441	hypothetical protein
251431	252543	Tellurite resistance protein
252540	253325	hypothetical protein
253556	253684	hypothetical protein
253712	253843	hypothetical protein
253920	254528	hypothetical protein
254642	255175	hypothetical protein
255230	255424	hypothetical protein
255421	255732	hypothetical protein
255795	256034	hypothetical protein
256284	257696	PAPS reductase
257850	258179	hypothetical protein
258384	261659	hypothetical protein
262025	262231	hypothetical protein
262381	262521	hypothetical protein
262518	262814	Antitoxin HigA
262957	263142	hypothetical protein
263351	263626	InsA
263671	264048	InsB
264162	264437	FrmR
264472	265581	S-(hydroxymethyl)glutathione dehydrogenase
265625	266023	Lactoylglutathione lyase
266088	266924	S-formylglutathione hydrolase
266952	267209	Resolvase
267298	267429	Mobile element protein
267512	268588	Transposase
268807	268935	InsO
269130	270653	Retron-type RNA-directed DNA polymerase
270677	270799	hypothetical protein
270835	270948	Mobile element protein
271245	271457	Transposase
271539	271658	Transposase
271715	271993	Mobile element protein
272084	272512	hypothetical protein
272516	274633	hypothetical protein
274621	276387	hypothetical protein
276374	277621	hypothetical protein
277908	278057	hypothetical protein
278235	278870	hypothetical protein
278898	279950	PAPS reductase
280116	280565	hypothetical protein
280616	281407	hypothetical protein
281637	281894	hypothetical protein
281960	282286	hypothetical protein
282529	282849	hypothetical protein
283144	284394	hypothetical protein
284565	285173	hypothetical protein
285329	285586	hypothetical protein
285651	286079	hypothetical protein
286171	286548	hypothetical protein
286954	288135	hypothetical protein
288144	288440	Plasmid maintenance protein
288490	288960	hypothetical protein
289394	291784	hypothetical protein
291799	291912	hypothetical protein
292187	292438	hypothetical protein
292471	292659	hypothetical protein
292646	292903	hypothetical protein
292896	293327	Phage protein
293431	293955	hypothetical protein
293971	294111	hypothetical protein
294278	295042	hypothetical protein
295123	295884	hypothetical protein
295978	296241	hypothetical protein
296285	296872	hypothetical protein
296901	297032	hypothetical protein
297337	299757	hypothetical protein
300268	300384	hypothetical protein
300523	300750	hypothetical protein
300783	301439	hypothetical protein
301835	302923	hypothetical protein
303112	303249	hypothetical protein
303698	303817	hypothetical protein
304031	306487	hypothetical protein
306696	306836	hypothetical protein
306860	307486	hypothetical protein
307544	307825	hypothetical protein
307812	308267	hypothetical protein
308316	308492	hypothetical protein
308489	310180	hypothetical protein
310428	311591	Transcriptional regulators
311961	312773	Methyl-directed repair DNA adenine methylase
312782	313633	hypothetical protein
313871	314587	hypothetical protein
314584	314784	hypothetical protein
314804	315856	hypothetical protein
